# Supplementary material for: Deficiency of Sirtuin 1 Impedes Endometrial Decidualization in Recurrent Implantation Failure Patients
Source: Front Cell Dev Biol. 2021 Jan 28;9:598364. doi: 10.3389/fcell.2021.598364 (PMC7876093; doi:10.3389/fcell.2021.598364)
Supplement: Supplementary file 1 [file Data_Sheet_1.zip]

Archive with 13 entries (12 files):
-  Supplementary files/
-  Supplementary files/.DS_Store
- __MACOSX/ Supplementary files/._.DS_Store
-  Supplementary files/Supplementary Figure 3.tiff
- __MACOSX/ Supplementary files/._Supplementary Figure 3.tiff
-  Supplementary files/Supplementary Figure 2.tiff
- __MACOSX/ Supplementary files/._Supplementary Figure 2.tiff
-  Supplementary files/Supplementary Figure 1.tiff
- __MACOSX/ Supplementary files/._Supplementary Figure 1.tiff
-  Supplementary files/Supplementary Table 1.tiff
- __MACOSX/ Supplementary files/._Supplementary Table 1.tiff
-  Supplementary files/Supplementary materials .docx
- __MACOSX/ Supplementary files/._Supplementary materials .docx
